# Supplementary material for: Contrast-Induced Encephalopathy in Patients with Chronic Kidney Disease and End-Stage Kidney Disease: A Systematic Review and Meta-Analysis
Source: Medicines (Basel). 2023 Aug 8;10(8):46. doi: 10.3390/medicines10080046 (PMC10456913; doi:10.3390/medicines10080046)
Supplement: Supplementary file 1 [file medicines-10-00046-s001.zip]

Archive with 1 entries (1 files):
- medicines-2471897-supplementary.pdf
